# Supplementary material for: Transcaval versus Supra-Aortic Vascular Accesses for Transcatheter Aortic Valve Replacement: A Systematic Review with Meta-Analysis
Source: J Clin Med. 2024 Jan 14;13(2):455. doi: 10.3390/jcm13020455 (PMC10816274; doi:10.3390/jcm13020455)
Supplement: Supplementary file 1 [file jcm-13-00455-s001.zip]

Archive with 1 entries (1 files):
- jcm-2798239-supplementary.pdf
